# Supplementary material for: Bayesian log-normal deconvolution for enhanced in silico microdissection of bulk gene expression data
Source: Nat Commun. 2021 Oct 20;12:6106. doi: 10.1038/s41467-021-26328-2 (PMC8528834; doi:10.1038/s41467-021-26328-2)
Supplement: Supplementary file 4 — Supplementary Data 1 [file 41467_2021_26328_MOESM4_ESM.xlsx]

## Sheet: categorisation
# Frequencies of cell types in the 2 PBMC CITE-seq data, classified in 4 different levels. Also, cell type classification for the application to real PBMC mixtures (GSE107572) is indicated.
Cell type	Cluster	total number	percentage of total	level 1 category	level 2 category	level 3 category	level 4 category	Application to PBMC mixtures (GSE107572)
Naïve B	Naïve B	685	0.0725636	B cells	B cells	Naïve B	Naïve B	B cells
Memory B	Memory B	99	0.0104873	B cells	B cells	Memory B	Memory B	B cells
Plasmablast	plasmablast	42	0.00444915	B cells	B cells	plasmablast	plasmablast	Excluded
Naïve CD4 T	Naïve CD4 T	1534	0.1625	T cells	CD4 T cells	Naïve CD4 T	Naïve CD4 T	CD4 T cells
Effector Memory CD4 T	EM CD4 T	939	0.0994703	T cells	CD4 T cells	CD4 memory	EM CD4 T	CD4 T cells
Central Memory CD4 T	CM CD4	839	0.0888771	T cells	CD4 T cells	CD4 memory	CM CD4 T	CD4 T cells
Regulatory T	TRegs	38	0.00402542	T cells	CD4 T cells	CD4 memory	TRegs	TRegs
Effector Memory CD8 T	Memory CD8 T	1056	0.111864	T cells	CD8 T cells	Memory CD8 T	Memory CD8 T	CD8 T cells
Naïve CD8 T	Naïve CD8 T	57	0.00603814	T cells	CD8 T cells	CD8 naïve	Naïve CD8 T	CD8 T cells
Classical Monocytes	CMonocytes	2518	0.266737	monocytes	monocytes	CMonocytes	CMonocytes	monocytes
Non-Classical Monocytes	NMonocytes	247	0.0261653	monocytes	monocytes	NMonocytes	NMonocytes	monocytes
Natural Killers	NK	1025	0.108581	others	NK cells	NK cells	NK	NK
Natural Killers T	NKT cells	109	0.0115466	T cells	NKT cells	NKT cells	NKT cells	Excluded
Myeloid Dendritic	mDC	196	0.0207627	others	others	dendritic cells	mDC	mDC
Plasmacytoid Dendritic	pDC	56	0.0059322	others	others	dendritic cells	pDC	Excluded
	total	9440

## Sheet: summary stats
# Frequencies of cell types in the 2 PBMC CITE-seq data, classified in 4 different levels
level	category	percentage
level 1	others	0.135275
level 1	T cells	0.484322
level 1	B cells	0.0875
level 1	Monocytes	0.292903
level 2	CD4 T cells	0.354873
level 2	Monocytes	0.292903
level 2	CD8 T cells	0.117903
level 2	NKT cells	0.0115466
level 2	NK cells	0.108581
level 2	B cells	0.0875
level 2	others	0.0266949
level 3	CMonocytes	0.266737
level 3	CD4 memory	0.192373
level 3	Naïve CD4 T	0.1625
level 3	Memory CD8 T	0.111864
level 3	NK cells	0.108581
level 3	Naïve B	0.0725636
level 3	dendritic cells	0.0266949
level 3	Nmonocytes	0.0261653
level 3	NKT cells	0.0115466
level 3	Memory B	0.0104873
level 3	CD8 naïve	0.00603814
level 3	plasmablast	0.00444915
level 4	CMonocytes	0.266737
level 4	Naïve CD4 T	0.1625
level 4	Memory CD8 T	0.111864
level 4	NK	0.108581
level 4	EM CD4 T	0.0994703
level 4	CM CD4 T	0.0888771
level 4	Naïve B	0.0725636
level 4	NMonocytes	0.0261653
level 4	mDC	0.0207627
level 4	NKT cells	0.0115466
level 4	Memory B	0.0104873
level 4	Naïve CD8 T	0.00603814
level 4	pDC	0.0059322
level 4	plasmablast	0.00444915
level 4	Tregs	0.00402542
